# Supplementary material for: The Interplay of Inter- and Intramolecular Hydrogen Bonding in Ether Alcohols Related to n-Octanol
Source: Molecules. 2025 Jun 4;30(11):2456. doi: 10.3390/molecules30112456 (PMC12156905; doi:10.3390/molecules30112456)
Supplement: Supplementary file 1 [file molecules-30-02456-s001.zip]

Archive with 1 entries (1 files):
- SI-MD-etheralcohols.pdf
